# Supplementary material for: Fusion of the word2vec word embedding model and cluster analysis for the communication of music intangible cultural heritage
Source: Sci Rep. 2023 Dec 20;13:22717. doi: 10.1038/s41598-023-49619-8 (PMC10733365; doi:10.1038/s41598-023-49619-8)
Supplement: Supplementary file 1 — Supplementary Information. [file 41598_2023_49619_MOESM1_ESM.txt]

The music intangible cultural heritage long text data used in this paper does not use the data set, but uses web crawler technology to obtain the intangible cultural heritage related target web pages. This article is based on the Scrapy framework to design a web crawler for intangible cultural heritage data.

The relevant operation codes are as follows:

import scrapy

class NonHeritageSpider(scrapy.Spider):
    name = 'non_heritage_spider'
    allowed_domains = ['example.com']  # Set the allowed domain(s) for the spider, replace with the actual website domain(s)
    start_urls = ['http://example.com/start_page']  # Replace with the actual website's starting URL

    def parse(self, response):
        # Step 3: Parse the crawled page and extract the required data.
        # Use XPath or CSS selectors to extract the desired data, here's an example:

        # Assume you want to extract the project names and introductions of non-heritage items
        project_names = response.xpath('//div[@class="project"]/h2/text()').extract()
        project_intros = response.xpath('//div[@class="project"]/p/text()').extract()

        # Process the extracted data, here we just print it
        for name, intro in zip(project_names, project_intros):
            print("Project Name:", name)
            print("Project Introduction:", intro)
            print()

        # You can continue crawling other pages by finding the next page URL and recursively passing it to the parse method
        # For example, getting the next page URL and passing it to parse method:
        # next_page_url = response.xpath('//a[@class="next-page"]/@href').extract_first()
        # if next_page_url:
        #     yield scrapy.Request(url=next_page_url, callback=self.parse)

    def start_requests(self):
        # Step 1: Analyze the URL structure and determine the pattern between relevant URLs.
        # Step 2: Generate and enqueue the URLs for crawling.
        # Here, you can generate multiple URLs based on the URL pattern and add them to the crawling queue
        for i in range(1, 11):
            url = f'http://example.com/page/{i}'  # Replace with the actual website's URL structure
            yield scrapy.Request(url=url, callback=self.parse)
